# Supplementary material for: Effectiveness of a Fluid-Collection Device for the Duodenoscope Biopsy Channel During Endoscopic Retrograde Cholangiopancreatography
Source: Medicina (Kaunas). 2025 Dec 12;61(12):2203. doi: 10.3390/medicina61122203 (PMC12734413; doi:10.3390/medicina61122203)
Supplement: Supplementary file 1 [file medicina-61-02203-s001.zip]

Archive with 1 entries (1 files):
- medicina-3998767-supplementary.pdf
